# Supplementary material for: Combining Multiple Approaches and Models to Dissect the Genetic Architecture of Resistance to Infections in Fish
Source: Front Genet. 2020 Jul 10;11:677. doi: 10.3389/fgene.2020.00677 (PMC7365936; doi:10.3389/fgene.2020.00677)
Supplement: Supplementary file 2 [file Table_2.XLSX]

## Sheet: Sheet1
Fish species	Diseases (causative agent)	Challenge type	Experimental design (genotyped fish)	Genetic molecular marker	Resistance traits	Number of detected QTL	Size of detected QTL	Proportion of variance explained by QTL	Gene list	Publication
Gilthead sea bream (S. aurata)	Pasteurellosis (Photobacterium damselae subspecies piscidia)	Injection (intramuscular)	1,187 juveniles at 150 dph (117 FS)	28,330 SNPs	BS and TTD	1 significant QTL and several suggestive	15.8 cM for the significant QTL	13-16% of Vg	3 genes: Sox-17 alpha-like (Sox-17), Regulator of G protein signaling 20 (rgs), Acyl- thioesterase 1 (act1)	Aslam et al. 2018
Rainbow trout (O. mykiss)	Whirling disease (Myxobolys cerebratis)	Immersion	676 fish (4 F2)	122 microsatellites markers and 21 AFLPs	Parasite count	1 QTL	1.85 cM	49.6% to 85.9% of Vp	No gene	Baerwald et al., 2011
Coho salmon (O. kistuch)	SRS (Piscirickettsia salmonis)	Injection (intraperitoneal)	764 fish of 279 g (33 FS )	9,389 SNPs	BS and TTD	18 QTL		1.1 – 5.3% of Vp (by top SNPs)	54 genes within 1Mb window of the top10 markers: vos41, chmp5, fam49, btsc1, gfi1b, stom, phpt1, gsn, gs, psmd14, cldn10, ctsm, robo1, pik3cb, flvcr1, vta1, hivep2, sec24d, kacnip4, myoz2, klhl20, nr0b2, hivep3, edn2, hdac5, cadm1, icam1, ppara, cdkn1b, kcnq1, grid2, smarcad1, tspan3, pik3ap1, tial1, pcbd1, noxa1, ubac1, lrp5, ntrk3, klhl25, va, inpp5a, csad, ccdc153, kmt2a, lxn, nhlrc2, nrg3, lr…	Barría et al. 2018
Rainbow trout (O. mykiss)	SRS (Piscirickettsia salmonis)	Injection (intraperitoneal)	2,047 fish (105 FS)	26,068 SNPs	BS and TTD	6 QTL that explained more than 1% of Vg + smaller QTLs		1.5 – 2.4% of Vg (by top SNPs)	19 genes within 1Mb window of the top10 markers: usp2, nlrc3, tap, pitpna, stl2, aicda, ill11, gstk1, tlr4, tax1bp1, satb1, a2m, pou2af1, mfkbiz, falsg, prdx6, plpp6, mapk12, gls	Barria et al. 2019
Atlantic salmon (S. salar)	CMS (Piscine Myocarditis virus)	Injection (intraperitoneal) and Natural outbreak	571 and 4,312 and 901 fish (3 populations of FS and HS)	55,735 SNPs	BS and lesion score on heart	2 QTL on Ssa12 and Ssa27	0.2Mb for Ssa12 and 0.6 – 31Mb for Ssa27	10 – 12% of Vg and up to 31% of Vg for Ssa27	4 genes: magi1, pi4kb, bnip2, ha1f	Boison et al. 2019a
Atlantic salmon (S. salar)	AGD (Neoparamoeba peruruns)	Immersion	1,333 fish (136 FS)	53,109 SNPs	Lesion score on gills	3 QTL significant + smaller QTL	6 kb – 3Mb (cumulated window)	4.6 – 5.3 % of Vg (by top SNPs)	more than 20 genes including il18, ccl20, enpp2, perforin-1,members of the cadherin gene family	Boison et al. 2019b
Rainbow trout (O. mykiss)	BCWD (Flavobacterium psychrophilum)	Injection	159 (20 FS)	1,300 SNPs	BS	1QTL + several smaller QTL			No gene	Campbell et al., 2014
Rainbow trout (O. mykiss)	IHN (IHN Virus)	Immersion	153 (20 FS)	1,300 SNPs	BS	1QTL			No gene	Campbell et al., 2014
Atlantic salmon (S. salar)	SRS (Piscirickettsia salmonis)	Injection (intraperitoneal)	2,391 fish of 275g (118 FS)	48,886 SNPs	BS and TTD	2 QTL significant + several suggestive ones (moderately polygenic)		0.7 – 4.5% of Vp	7 genes: Alpha-(1,3)-Fucosyltransferas, metalloprotease ATP23, imterleukin 6 signal transducer, interleukine 31 receptor A,mappkkk, tnf recepror	Correa et al. 2015
Rainbow trout (O. mykiss)	BCWD (Flavobacterium psychrophilum)	Immersion and injection (intramuscular)	195 DH fish at 5g for immersion, 115 DH fish at 22g for injection	2,130 SNPs	BS, TTD, COX, endurance	15 QTL	~20-80 cM	7 – 18% of Vp	49 genes: cd209 and other c-type Lectin-4, tlr2, hmgb3, steap4, ilr2, drtp1, c3, hamp, collagenase/mmp13, vig2, ifi44, ifitm	Fraslin et al. 2018
Rainbow trout (O. mykiss)	BCWD (Flavobacterium psychrophilum)	Natural outbreak	706 fish (~30 HS)	30,600 SNPs	TTD	5 QTL	8Mb to 4Mb	from 1 to 2.1% of Vg	No gene	Fraslin et al., 2019
Catfish (Ictalarus ssp.)	CD (Flavobacterium columnaris)	Immersion	300 fish at 53.3g (6 F2 of hybrids)	14,420 SNPs	BS	1 significant QTL on LG7 + 3 suggestive (LG 7, 12, 14)	from 600kb (LG 7) to 2.6Mb (LG12)	5.5% for the most significant SNP	5 genes = pik3r3b, cyld-like, adcyap1r1, adcyap1r1-like, mast2	Geng et al., 2015
Atlantic salmon (S. salar)	Sea lice (Lepeophteirus salmonis)	Immersion	294 fish (3 FS)	SSR markers located within 3’ of MHC I (in two chromosomes)	Parasite count	2 QTL located on the 2 chromosomes investigated	28 cM	12.9 % of Vp	MHC I	Gharbi et al. 2009
Atlantic salmon (S. salar)	IPN (IPN virus)	Immersion	634 fry over 2 mph (20 FS)	8 microsatellites markers from 3 LG	BS	1 major QTL on LG21 = Ssa26	7 cM	0 – 43.9% of Vp for Ssa26	No gene but response at early stage suggest innate immunity	Gheyas et al. 2010
Atlantic salmon (S. salar)	Gyrodactylus salaris	Immersion	100 fish of 10.3g (2 BC)	39 microsatellites markers	Parasite count (final number, maximum number, variation)	10 QTLs		10 – 27.3% Vp of parasite count	No gene but response suggests innate resistance	Gilbey et al. 2006
Atlantic salmon (S. salar)	Pancreas disease (salmonid alphavirus)	Cohabitation and Injection (intraperitoneal)	1,273 freshwater fry (55 FS) and 1,182 post-smolt seawater fish an the parents (284 FS)	4,178 SNPs	BS	6 QTLs (putatives) = 4 QTL in pop1 + 3 QTL in pop2 (1 common on LG3)		from 6 to 23% (within family) of Vp	No gene	Gonen et al., 2015
Atlantic salmon (S. salar)	Furunculosis (Aeromonas salmonicida)	Cohabitation	1,182 fish (33 FS)	17 polymorphic repeats located within 3’ of MHC I and MHC II	BS	Three MHC class I alleles and four MHC II alleles			MHC class I and II	Grimholt et al. 2003
Atlantic salmon (S. salar)	ISA (ISA virus)	Injection (intraperitoneal)	1,031 fish (25 FS)	17 polymorphic repeats located within 3’ of MHC I and MHC II	BS	one MHC I allele and four MHC II alleles			MHC class I and II	Grimholt et al. 2003
Atlantic salmon (S. salar)	CMS (Piscine Myocarditis virus)	Injection (intraperitoneal)	1,144 fish at 123g (60 FS)	48K SNPs	Heart lesion score and viral load	2 QTL on Ssa12 and Ssa27	320kb for Ssa12 and 19Mb for Ssa27	2% for Ssa12 and 57% for Ssa27 of Vg	78 protein coding genes witin 2Mb on Ssa27 and 1Mb on SSa12 including genes from MHC class I	Hillestad and Moghadam 2019
Atlantic salmon (S. salar)	IPN (IPN virus)	Natural outbreak	584 fish (10 FS)	Less than 100 microsatellites markers	BS	4 QTL = 3 significant and 1 suggestive	10 to 69 cM	8.9 to 24.6% of Vp	No gene	Houston et al. 2008
Atlantic salmon (S. salar)	IPN (IPN virus)	Immersion	1,321 fish (10 FS)	7 microsatellites markers from 3 LG	BS and TTD	3 QTL	10 cM	50.9% of Vp for LG21= Ssa26	No gene but response at early stage suggest innate immunity	Houston et al. 2010
Atlantic salmon (S. salar)	IPN (IPN virus)	Immersion	28 fish (2 FS) 28 and 9,000 fish (400 FS) to assess population wide association	6,712 SNPs	BS	1 QTL	2 cM		No gene but response at early stage suggest innate immunity	Houston et al. 2012
Large yellow croaker (L.crocea)	Ciliate parasite (Cryptocaryon irritans)	Immersion	136 fish at 5 mph (FS F1)	5,261 SNPs	TTD	7 QTL	10 kb – 1.8 Mb	3.1 – 33% of Vp	28 genes including ifnar1, ifngr2, ikbke, cd11, nectin-2, ifnrs	Kong et al. 2019
Rainbow trout (O. mykiss)	BCWD (Flavobacterium psychrophilum)	Injection (intraperitoneal)	298 fish (2 HS)	5,220 SNPs	Spleen index, BS and TTD	7 QTL for resistance + 7 QTL spleen index		29% to 72% of Vp	No gene	Liu et al., 2015
Asian sea bass (L. calcarifer Bloch)	VNN (Nervous Necrosis Virus)	Immersion	700 fish at 1g (hybrids)	145 microsatellites markers	BS and TTD	13 binary + 10 TTD QTLs	from 0cM to13cM	2.2 to 4.1% of Vp	No gene	Liu et al., 2016a
Asian sea bass (L. calcarifer Bloch)	VNN (Nervous Necrosis Virus)	Immersion	700 fish at 1g (hybrids)	3,017 SNPs and 155 SSRs	BS and TTD	4 binary + 4 TTD	from 1 cM to 10 cM	from 7.8 to 11% of Vp	62 predicted gene in the region and one candidate: protocadherin alpha-C 2-like (pcdhαc2)	Liu et al., 2016b
Sea bream (S. aurata)	Pasteurellosis (Photobacterium damselae subspecies piscidia)	immersion	500 fish (17 FS)	7 microsatellites markers	BS (at day 7, at day15 and final survival)	20 QTL = 2 genome wide significant QTL + 18 putatitve chromosome wide QTL	4cM (for LG21) to whole chromosome	4% (for LG21)-6%(LG3) of Vp	No gene	Massault et al., 2011
Atlantic salmon (S. salar)	IPN (IPN virus)	Cohabitation	1,896 fish at 10 mph (10 FS)	136 microsatellites markers	BS	3 QTL with 1 major	4 cM	29% of Vp and 83% of Vg	No gene	Moen et al. 2009
Atlantic salmon (S. salar)	IPN (IPN virus)	Immersion	4,140 fish (207 FS)	3 microsatellites markers in the QTL region	BS	1 major QTL confirmed on LG21 = Ssa26			cdh1-1	Moen et al. 2015
Atlantic salmon (S. salar)	ISA (ISA Virus)	Injection (intraperitoneal)	79 fish (2 FS)	340 AFLPs markers	BS	2 putative QTL			No gene	Moen et al., 2004
Atlantic salmon (S. salar)	ISA (ISA Virus)	Injection (intraperitoneal)	1,053 fish at 31.4g (17 half and FS)	8 microsatellites markers	BS	1 QTL (confirmation of previously detected on LG8)	~20cM	6 - 9% of Vp and 32 - 47% of Vg	No gene	Moen et al., 2007
Rainbow trout (O. mykiss)	IPN (IPN virus)	Immersion	52 fish at 0.15g (BC)	51 microsatellites markers	BS	2 QTL		13 - 17% of Vp	MHC	Ozaki et al. 2001
Rainbow trout (O. mykiss)	IPN (IPN virus)	Immersion	199 fish (BC and F1)	226 markers (microsatellites AFPLs, MHC I and II genes)	BS	9 QTL		8 - 15% of Vp	MHC I and II	Ozaki et al. 2007
Japanese yellowtail (S. quinaueradiata)	Benedenia disease (Benedenia seriolae)	Immersion	180 fish (2 F1)	1,002 markers = 860 microsatellite markers + 142 SNPs from EST	Parasite count	3 QTL with 2 major QTLs (Squ2, Squ20)	from ~10cM to ~20cM	32.9 - 35.5% of Vp	No gene	Ozaki et al., 2013
Common Carp (C. carpio)	Herpervirus (CyHV-3)	Cohabitation	1,425 juveniles (40 sires * 20 dams factorial crosses)	12,311 SNPs + whole genome sequencing of pooled resistan animals	BS	1 QTL on LG44 + 2 smaller		1.1 - 2.5% of Vg up to 7% for LG44	trim25	Palaiokostas et al., 2018a
Sea bass (D. labrax)	VNN (Nervous Necrosis Virus)	Immersion	1538 fish (48 sires * 17 dams factorial cross)	9,195 SNPs	BS	4 QTL	0.5Mb	~from 1.5% to 4% of Vg	No gene	Palaiokostas et al., 2018b
Rainbow trout (O. mykiss)	BCWD (Flavobacterium psychrophilum)	Injection (intraperitoneal)	240 fish (2 F2 or BC)	5,221 SNPs	BS and TTD	8 QTL = 2 QTLs significant and validation of previous QTLs	62 - 126 cM	9% - 44% and up to 58% for Omy8 of Vp	More than 100 genes	Palti et al., 2015
Rohu carp (L. rohita)	Aeromoniasis (Aeromonas hydrophila)	Injection (intraperitoneal)	965 fish (21 FS)	3,193 SNPs	BS and TTD	6 QTL in half-sib analysis + 7 QTLs in GWAS			More than 10 genes including heat shock protein (70,60,105), mucin, lectin (receptor and CD22), tributylin-binding protein, MHC loci (I and II), complement (C7-1), perforin 1, ubiquitin, T-cell antigen receptor and lymphocyt specifi protein tyrosine kinase	Robinson et al., 2014
Atlantic salmon (S. salar)	Sea lice (Caligus rogrecressey)	Immersion	2,345 post-smolt at 122g (104 FS)	38,028 SNPs	Parasite count + Parasite count/body length	4 QTL = 1 significant and 3 suggestive	1 – 7 Mb	4 – 7.5% Vg	tob1	Robledo et al. 2019
Atlantic salmon (S. salar)	AGD (Neoparamoeba peruruns)	Cohabitation	1,430 post-smolt at 700g (FS)	7,168 SNP	Lesions score on gills and pathogen load (qPCR)	11 QTL = 2 suggestive QTL + 9 smaller QTLs	from 3Mb to 7Mb	~4% of Vg	No gene	Robledo et al., 2018
Rainbow trout (O. mykiss)	IPN (IPN Virus)	Immersion and Injection (intraperitoneal )	712 fish (58 FS)	38,296 SNP	BS and TTD	11 QTL = 2 significant		19% of TTD and 9% of BS of Vg	20 genes next to the ten top SNPs including sentrin-specific protease 5, secretory phospholipase A2 receptor-like protein, interferon regulatory factor 4-like, Interleukin-8, member of CxC chemokine subfamily associated with proinflammatory response and attracts neutrophils, T cell and basophils, E3 ubiquitin-protein ligase HUWE1	Rodriguez et al., 2019
Turbot (S. maximus)	Scuticociliatosis (Philasterides dicentrarchi)	Injection (intracelomical)	758 fish at 80g (4 FS)	211 microsatellites	BS and TTD	5 to 10 QTL	7 – 30 cM	7 – 22% of Vp	6 genes: dhx58, stat3, tfe3, card11, il-2rb, fos	Rodríguez-Ramilo et al. 2013
Turbot (S. maximus)	VHS (VHS virus)	Injection (intracelomical)	280 fish (3 FS)	93 microsatellites markers	BS and TTD	7 QTL	4 – 30 cM	3 – 14% Vp	6 genes: sugt1, ripki, mef2a, zc3hav1, tlr7, trim31	Rodríguez-Ramilo et al. 2014
Turbot (S. maximus)	Furunculosis (Aeromonas salmonicida)	Injection (intraperitoneal)	100 - 113 fish (4 FS)	98 - 104 microsatellite markers	BS and TTD	10 QTL	1 - 60 cM	7.4% to 16.8% of Vp	4 genes	Rodriguez-Ramilo et al., 2011
Turbot (S. maximus)	Scuticociliatosis (Philasterides dicentrarchi)	Cohabitation	1,394 fish (36 FS)	18,125 SNPs	Resistance, Endurance, Resilience (TTD) all using COX	4 QTL = 1 major (LG19) and 3 minors	Up to 9.3 Mb	Up to 33% Vg for LG19	32 genes: adam8, agt, akt3, alox5, bag2, bmp5, cd300c, chuk, comtd1, cxcl12, dmbt1, dst, echs1, erlec1, eys, fam213a, ffar4, ifngr1, map3k4mapk8, mcph1, msx2pibf1, platplek, psme4, rab23, rtkn2, sfxn1, trim16, vdac2	Saura et al. 2019
Red sea bream (P. major)	RSI disease (RSI virus)	Injection	120 and 400 fish (2 F1)	458 microsatellites markers	BS	1 QTL		12.4 – 31.1% of Vp	MHC class IIβ	Sawayama et al. 2017
Japanese flounder (P. olivaceus)	Vibrio anguillarum	Injection (intraperitoneal)	216 fish at 18.9g (1 FS)	13,362 SNPs	BS	10 QTL	0.4 – 4 cM	1.1 – 7.6% Vp	218 positional genes among them 12 immune-related genes (tap1, rftn1, satb1, cd40, cd69, aicda, mtss1, ccr4, azi2, mrc1, nod1, andtgfbr2) and 4 genes strongly associated with resisitance = tap1, satb1, cd40, and cd69	Shao et al. 2015
Catfish (Ictalurus ssp.)	Enteric septicaemia of catfish (Edwardsiella ictaluri)	Immersion	288 fish (3 FS)	390,143 SNPs	TTD	4 QTL dsignificant (and several non significant)	from 27kb to 3.7Mb	from 7.5% to 8.3% of Vp	37 immune-related genes: uba5, nrros, mylip, dync1i1, fbxo32, dap12, dap10, prss3, pbxip1, tlr13, s100a1, cgn, il6r, setdb1, trim39, clec4e, fbxw7, ddr1, tubb, abhd16a, nectin2, pou2f2, tia1, atp6v0a2, and nefl. asb10, scnn1a, mylk, ccr7, crhr1, nlrc3, adcy2, ptprj, nlrp12, tmeff1, prf1, and coro1a	Shi et al., 2018
Rainbow trout (O. mykiss)	CD (Flavobacterium columnaris)	Immersion	1,185 and 1,137 fish (2 populations of FS)	35,900 and 33,980 SNPs	BS	14 windows on 6 chromosomes in pop1 (2 main on Omy17) and 26 windows on 13 chromosomes in pop2	1Mb windows	1 – 12.45 % of Vg	Semaphorim-3-F-like	Silva et al. 2019
Common Carp (C. carpio)	Herpervirus (CyHV-3)	Cohabitation	110 fish at 30-50g (2 F1 and BC)	27,126 SNP in total (8,368 - 10,074 per families)	BS and TTD	2 QTL from this paper (LG 30 and 46)	20cM to 39cM		more than 600 genes idenfitied in the 2 QTLs regions = 16+17 genes candidate (after GO) among them, il10a (identified in a previous paper)	Tadmor-Levi et al., 2019 David
Catfish (Ictalurus ssp.)	Enteric septicaemia of catfish (Edwardsiella ictaluri)	Immersion	288 (4 BC)	407,196 SNPs	BS	3 QTL (2 genome wide on LG23 and LG1)	300-500kb		10 immune related genes: nck1, agtr1, trpc1, abi1, apbb1ip, actr3b, vav3, mrc1l, prkcq, gata3 (+49 genes immune related on the suggestive QTL LG1)	Tan et al., 2018
Atlantic salmon (S. salar)	Sea lice (Lepeophteirus salmonis)	Immersion	531 fish (61 nucleus)	33K SNPs	Parasite count	no SNP over Bonferroni corrected threshold within population. If populatoins combined 4 QTLs on LG 1, 3, 9 and 23	ssa27 : 6Mb in pop1, 0.6 Mb in pop2, 31Mb in pop3 | ssa12 0.2 Mb in pop3	~2 to 6% of Vg	No gene	Tsai et al., 2016
Rainbow trout (O. mykiss)	BCWD (Flavobacterium psychrophilum)	Injection (intraperitoneal)	730 (3 FS)	271 - 276 microsatellite markers	BS and TTD	15 QTL	31-56 cM	7% to 21% and up to 40% of Vp	14 genes: cd59-2, abcb2 (tap1) cxcr4, TLR8a-1, BAFF-2, IL1beta, Cox-2 (ptgs2), ccr9, nkef (prdx1), tlr5, IgH	Vallejo et al., 2014a
Rainbow trout (O. mykiss)	BCWD (Flavobacterium psychrophilum)	Injection (intraperitoneal)	800 fish (4 FS)	7 microsatellite markers only on Omy19	Spleen index, BS and TTD	1 QTL confirmed on Omy19	16 cM to 50cM	11% to 30% of Vp	No gene	Vallejo et al., 2014b
Rainbow trout (O. mykiss)	BCWD (Flavobacterium psychrophilum)	Injection (intraperitoneal)	652 - 2500 (FS from two populations)	7,972 - 36,666 and 31,787 SNPs	BS and TTD	8 QTL		from 2% to 35% of Vg	2 genes: ilr1-like-1, tnfrsf1a-like-a	Vallejo et al., 2017
Rainbow trout (O. mykiss)	IHN (IHN virus)	Injection (intraperitoneal)	922 fish (100 FS)	35,397 SNPs	BS and TTD	21 QTL (10 significant and 11 suggestive)	1Mb (window) to 9Mb	1% to 9% of Vg	774 protein coding genes in total	Vallejo et al., 2019
Rainbow trout (O. mykiss)	VHS (VHS virus)	Immersion	1,325 DH fish + 450 DH fish (VREFT)	131-142 microsatellites markers	VREFT and COX	7 QTL including 1 major	1 cM (distal position on the chromosome)	44 – 65% of TTD Vp 33 – 49% of VREFT Vp	ifn, viperin/vig-1, isg15, genes involved in NF-kappa-B signal trasnductionm	Verrier et al. 2013
Rainbow trout (O. mykiss)	VHS (VHS virus)	Immersion	239 fish (BC)	8 microsatellites markers	TTD	1 major confirmed	10 cM	27% of Vp	crfb4, ifnar1b, fn1,tlr7, tlr8a1	Verrier et al. 2018
Japanese flounder (P. olivaceus)	Vibrio anguillarum	Injection (intraperitoneal)	81 fish (F1)	170 SSR markers	BS and TTD (6 categories)	4 QTL		around 60+% (with around 10% per markers) of Vp	No gene	Wang et al., 2014
Asian sea bass (L. calcarifer Bloch)	Singapore grouper iridovirus	Immersion	240 fish (F2)	3,259 SNPs and 82 microsatellites markers	BS and TTD	4 QTL (1 genome and 3 chromosome wide signi)	2.4 to 15.8 cM	7.5% to 15.6% of Vp	MDS1 and EVI1 complex locus (mecom)	Wang et al., 2017a
Asian sea bass (L. calcarifer Bloch)	VNN (Nervous Necrosis Virus)	Immersion	986 fish (43 families)	44,498 SNPs	BS and TTD	9 QTL (3 signi and 6 sugg)	14kb to 100kb	1.6% to 2.7% of Vp	10 genes among them: map3k11, pim3, nyap2, and cytatin-B	Wang et al., 2017b
Catfish (Ictalurus ssp.)	Motile Aeromonas septicemia (Aeromonas hydrophila)	Immersion	380 fish (7 BC)	367,242 SNPs	TTD	6 QTL = 3 signi (LG2,26,29) + 3 sugg (LG11,17,20)	200kb to 2.4Mb	from 2.3% to 7.5% of Vp	24 imune related genes: 10 genes (trim25, cul1, dusp14, jak2, prlr-like, malt1, surf4, card9, casp3-like, andtrl3) involved in NF-kapa B signaling pathway	Wang et al., 2019
Rainbow trout (O. mykiss)	BCWD (Flavobacterium psychrophilum)	Injection (intraperitoneal)	196 fish (1 FS)	336 microsatellite markers	Spleen index and BS	13 QTL (3 signi + 10 sugg)	from 18cM to 70+cM	from 4% to 18% of Vp	No gene	Wiens et al., 2013
coho salmon (O. kistuch)	SRS (Piscirickettsia salmonis)	Injection (intraperitoneal)	580 fish from (107 FS)	9,389 SNPs	BS and TTD	1 QTL		2- 50% Vg	533 genes reduced to 21 genes = nrtpk, ddx, arl5b, lfabp, gimap4, hs3st3a1,kif2c, myo3b, nlrp12, rab, cacnb2, tdrd9, fgd, gimap8, hint1, kif15, nltc3, col12, lyz2, mrc1, tapbpr	Yanez et al., 2019
Rainbow trout (O. mykiss)	SRS (Piscirickettsia salmonis)	Injection (intraperitoneal)	1,929 fish from (105 FS)	24,916 SNPs	BS and TTD	more than 5 QTL		2 - 10% Vg	533 genes reduced to 21 genes: nrtpk, ddx, arl5b, lfabp, gimap4, hs3st3a1,kif2c, myo3b, nlrp12, rab, cacnb2, tdrd9, fgd, gimap8, hint1, kif15, nltc3, col12, lyz2, mrc1, tapbpr	Yanez et al., 2019
Atlantic salmon (S. salar)	SRS (Piscirickettsia salmonis)	Injection (intraperitoneal)	2,383 fish from (118 FS)	42,624 SNPs	BS and TTD	more than 5 QTL		less than 2% of Vg	533 genes reduced to 21 genes: nrtpk, ddx, arl5b, lfabp, gimap4, hs3st3a1,kif2c, myo3b, nlrp12, rab, cacnb2, tdrd9, fgd, gimap8, hint1, kif15, nltc3, col12, lyz2, mrc1, tapbpr	Yanez et al., 2019
Catfish (Ictalurus ssp.)	Enteric septicaemia of catfish (Edwardsiella ictaluri)	Immersion	192 fish (2 BC hybrids)	159,060 SNPs	BS	3 QTL (1 signif LG1 + 2 sugg LG12,16)	from 130kb to 700kb	8% - 12.9% of Vp	16 immune-related genes and among them: nlrc3, nck	Zhou et al., 2017
Tongue sole (C. semilaevis)	Vibio harveyi	Injection (intraperitoneal)	505 fish (F1 hybrids)	1,016,774 SNPs	BS	7 QTL		from 0.48% to 5.32% of Vp	25 genes and among them: fblx19, plekha, nucb2, fgfr2,	Zhou et al., 2019
